# Supplementary material for: Barriers and Enablers Experienced by General Practitioners in Delivering Safe and Equitable Care during COVID-19: A Qualitative Investigation in Two Countries
Source: Healthcare (Basel). 2023 Nov 21;11(23):3009. doi: 10.3390/healthcare11233009 (PMC10706011; doi:10.3390/healthcare11233009)
Supplement: Supplementary file 1 [file healthcare-11-03009-s001.zip]

Archive with 1 entries (1 files):
- healthcare-2684800-supplementary.pdf
